# Supplementary material for: The Effectiveness of Zinc-Biofortified Wheat Flour Intake on the Growth and Morbidity Outcomes of Rural Pakistani Children and Adolescent Girls: A Cluster-Randomised, Double-Blind, Controlled Trial
Source: Nutrients. 2025 Mar 25;17(7):1137. doi: 10.3390/nu17071137 (PMC11990903; doi:10.3390/nu17071137)
Supplement: Supplementary file 1 [file nutrients-17-01137-s001.zip]

Archive with 1 entries (1 files):
- nutrients-3530980-supplementary.pdf
